# Supplementary material for: Quantitative Plasma Proteomics to Identify Candidate Biomarkers of Relapse in Pediatric/Adolescent Hodgkin Lymphoma
Source: Int J Mol Sci. 2022 Aug 31;23(17):9911. doi: 10.3390/ijms23179911 (PMC9456176; doi:10.3390/ijms23179911)
Supplement: Supplementary file 1 [file ijms-23-09911-s001.zip]

Archive with 6 entries (6 files):
- David_raw data.xls
- Fig S1.tif
- Fig S2.tif
- Fig S3.tif
- Proteome Data.xls
- Supplementary Tables.pdf
