# Supplementary material for: Quantitative Plasma Proteomics to Identify Candidate Biomarkers of Relapse in Pediatric/Adolescent Hodgkin Lymphoma
Source: Int J Mol Sci. 2022 Aug 31;23(17):9911. doi: 10.3390/ijms23179911 (PMC9456176; doi:10.3390/ijms23179911)
Supplement: Supplementary file 1 [file ijms-23-09911-s001.zip › David_raw data.xls]

## Sheet: Sheet 1
Category: GOTERM_BP_DIRECT
Proteins more abundant in relapsed HL
Explorative cohort														In common between Explorative and Validation Groups
Category	Term	Count	%	PValue	. -LOG10(Pvalue)	Genes	List Total	Pop Hits	Pop Total	Fold Enrichment	Bonferroni	Benjamini	FDR	UniProtKB ID (Gene Name)
GOTERM_BP_DIRECT	GO:0045087~innate immune response	9	37.5	6.06295e-08	7.21732	P02671, P01591, O14791, B9A064, P01876, P09871, P01871, P04003, P10909	24	430	16792	14.6442	1.7643e-05	1.76432e-05	1.53999e-05	P10909 (CLU), P04003 (C4BPA)
GOTERM_BP_DIRECT	GO:0006958~complement activation, classical pathway	6	25	1.9898e-07	6.70119	B9A064, P01876, P09871, P01871, P04003, P10909	24	99	16792	42.404	5.79015e-05	2.2943e-05	2.00259e-05
GOTERM_BP_DIRECT	GO:0001895~retina homeostasis	5	20.8333	2.36526e-07	6.62612	P01591, P63261, P01876, P02788, P04264	24	40	16792	87.4583	6.88267e-05	2.2943e-05	2.00259e-05
GOTERM_BP_DIRECT	GO:0042730~fibrinolysis	4	16.6667	2.93768e-06	5.53199	P02671, P00734, P02679, P04264	24	21	16792	133.27	0.000854502	0.000213717	0.000186543	P00734 (F2), P02679 (FGG)
GOTERM_BP_DIRECT	GO:0006898~receptor-mediated endocytosis	6	25	4.52183e-06	5.34469	P04004, P01591, O14791, Q08380, P02649, P01876	24	186	16792	22.5699	0.00131499	0.00026317	0.000229709
GOTERM_BP_DIRECT	GO:0019731~antibacterial humoral response	4	16.6667	2.86581e-05	4.54275	P01591, P01876, P02788, P01871	24	44	16792	63.6061	0.00830495	0.00138992	0.00121319
GOTERM_BP_DIRECT	GO:0051258~protein polymerization	3	12.5	0.000138702	3.85792	P04004, P02671, P02679	24	13	16792	161.462	0.0395612	0.00576603	0.0050329
GOTERM_BP_DIRECT	GO:0043691~reverse cholesterol transport	3	12.5	0.000270937	3.56713	P02649, P02652, P10909	24	18	16792	116.611	0.0758247	0.00985535	0.00860227
GOTERM_BP_DIRECT	GO:0002576~platelet degranulation	4	16.6667	0.000363039	3.44005	P02671, Q08380, P02679, P10909	24	103	16792	27.1715	0.100273	0.0117383	0.0102458
GOTERM_BP_DIRECT	GO:0050871~positive regulation of B cell activation	3	12.5	0.000571697	3.24283	B9A064, P01876, P01871	24	26	16792	80.7308	0.153302	0.0166364	0.0145211
GOTERM_BP_DIRECT	GO:0006910~phagocytosis, recognition	3	12.5	0.000663821	3.17795	B9A064, P01876, P01871	24	28	16792	74.9643	0.175713	0.0175611	0.0153282
GOTERM_BP_DIRECT	GO:0006911~phagocytosis, engulfment	3	12.5	0.00103883	2.98346	B9A064, P01876, P01871	24	35	16792	59.9714	0.261	0.0251916	0.0219886
GOTERM_BP_DIRECT	GO:0042157~lipoprotein metabolic process	3	12.5	0.00122433	2.9121	O14791, P02649, P02652	24	38	16792	55.2368	0.299876	0.0274062	0.0239215
GOTERM_BP_DIRECT	GO:0070527~platelet aggregation	3	12.5	0.00142453	2.84633	P02671, P63261, P02679	24	41	16792	51.1951	0.339551	0.0296099	0.0258451
GOTERM_BP_DIRECT	GO:0007596~blood coagulation	4	16.6667	0.00195052	2.70985	P02671, P00734, P01008, P02679	24	184	16792	15.2101	0.433431	0.0378401	0.0330288	P00734 (F2), P02679 (FGG)
GOTERM_BP_DIRECT	GO:0050853~B cell receptor signaling pathway	3	12.5	0.00245924	2.6092	B9A064, P01876, P01871	24	54	16792	38.8704	0.511552	0.0442579	0.0386306
GOTERM_BP_DIRECT	GO:1900221~regulation of beta-amyloid clearance	2	8.33333	0.00273761	2.56263	P02649, P10909	24	2	16792	699.667	0.549652	0.0442579	0.0386306
GOTERM_BP_DIRECT	GO:1902998~positive regulation of neurofibrillary tangle assembly	2	8.33333	0.00273761	2.56263	P02649, P10909	24	2	16792	699.667	0.549652	0.0442579	0.0386306	P10909 (CLU), P04003 (C4BPA)
GOTERM_BP_DIRECT	GO:0008203~cholesterol metabolic process	3	12.5	0.00386956	2.41234	O14791, P02649, P02652	24	68	16792	30.8676	0.676393	0.0592654	0.0517299
GOTERM_BP_DIRECT	GO:0006869~lipid transport	3	12.5	0.00480914	2.31793	O14791, P02649, P02652	24	76	16792	27.6184	0.754101	0.0699729	0.061076
GOTERM_BP_DIRECT	GO:0072378~blood coagulation, fibrin clot formation	2	8.33333	0.00546804	2.26217	P02671, P02679	24	4	16792	349.833	0.797206	0.0757714	0.0661373
GOTERM_BP_DIRECT	GO:0007160~cell-matrix adhesion	3	12.5	0.00668002	2.17522	P04004, P02671, P02679	24	90	16792	23.3222	0.857784	0.0828207	0.0722903
GOTERM_BP_DIRECT	GO:0017038~protein import	2	8.33333	0.00683058	2.16554	P02649, P10909	24	5	16792	279.867	0.863921	0.0828207	0.0722903
GOTERM_BP_DIRECT	GO:1902430~negative regulation of beta-amyloid formation	2	8.33333	0.00683058	2.16554	P02649, P10909	24	5	16792	279.867	0.863921	0.0828207	0.0722903
GOTERM_BP_DIRECT	GO:0034384~high-density lipoprotein particle clearance	2	8.33333	0.00819132	2.08665	P02649, P02652	24	6	16792	233.222	0.90869	0.0916798	0.0800229
GOTERM_BP_DIRECT	GO:0060267~positive regulation of respiratory burst	2	8.33333	0.00819132	2.08665	P01591, P01876	24	6	16792	233.222	0.90869	0.0916798	0.0800229
GOTERM_BP_DIRECT	GO:1902004~positive regulation of beta-amyloid formation	2	8.33333	0.00955029	2.01998	P02649, P10909	24	7	16792	199.905	0.938732	0.099125	0.0865214
GOTERM_BP_DIRECT	GO:0030168~platelet activation	3	12.5	0.0107089	1.97025	P02671, P00734, P02679	24	115	16792	18.2522	0.956418	0.099125	0.0865214
GOTERM_BP_DIRECT	GO:0010544~negative regulation of platelet activation	2	8.33333	0.0109075	1.96228	P00734, P02649	24	8	16792	174.917	0.95889	0.099125	0.0865214
GOTERM_BP_DIRECT	GO:0090277~positive regulation of peptide hormone secretion	2	8.33333	0.0109075	1.96228	P02671, P02679	24	8	16792	174.917	0.95889	0.099125	0.0865214
GOTERM_BP_DIRECT	GO:0034380~high-density lipoprotein particle assembly	2	8.33333	0.0109075	1.96228	P02649, P02652	24	8	16792	174.917	0.95889	0.099125	0.0865214
GOTERM_BP_DIRECT	GO:0044267~cellular protein metabolic process	3	12.5	0.0112495	1.94887	P02671, P00734, P02788	24	118	16792	17.7881	0.962826	0.099125	0.0865214
GOTERM_BP_DIRECT	GO:0010873~positive regulation of cholesterol esterification	2	8.33333	0.0122629	1.91141	P02649, P02652	24	9	16792	155.481	0.972417	0.099125	0.0865214
GOTERM_BP_DIRECT	GO:0031639~plasminogen activation	2	8.33333	0.0122629	1.91141	P02671, P02679	24	9	16792	155.481	0.972417	0.099125	0.0865214
GOTERM_BP_DIRECT	GO:0003094~glomerular filtration	2	8.33333	0.0122629	1.91141	P01591, P01876	24	9	16792	155.481	0.972417	0.099125	0.0865214
GOTERM_BP_DIRECT	GO:0042158~lipoprotein biosynthetic process	2	8.33333	0.0122629	1.91141	P02649, P02652	24	9	16792	155.481	0.972417	0.099125	0.0865214
GOTERM_BP_DIRECT	GO:0034374~low-density lipoprotein particle remodeling	2	8.33333	0.0149684	1.82483	P02649, P02652	24	11	16792	127.212	0.987583	0.114626	0.100052
GOTERM_BP_DIRECT	GO:0034116~positive regulation of heterotypic cell-cell adhesion	2	8.33333	0.0149684	1.82483	P02671, P02679	24	11	16792	127.212	0.987583	0.114626	0.100052
GOTERM_BP_DIRECT	GO:0030195~negative regulation of blood coagulation	2	8.33333	0.0163184	1.78732	P04004, P02649	24	12	16792	116.611	0.99167	0.121761	0.106279
GOTERM_BP_DIRECT	GO:0002250~adaptive immune response	3	12.5	0.0172927	1.76214	P02671, P01591, P01871	24	148	16792	14.1824	0.993756	0.125805	0.109809
GOTERM_BP_DIRECT	GO:0033700~phospholipid efflux	2	8.33333	0.0190133	1.72094	P02649, P02652	24	14	16792	99.9524	0.996251	0.134948	0.11779
GOTERM_BP_DIRECT	GO:0034375~high-density lipoprotein particle remodeling	2	8.33333	0.0203581	1.69126	P02649, P02652	24	15	16792	93.2889	0.997485	0.141052	0.123118
GOTERM_BP_DIRECT	GO:1901216~positive regulation of neuron death	2	8.33333	0.0230423	1.63747	P02649, P10909	24	17	16792	82.3137	0.998868	0.152394	0.133017
GOTERM_BP_DIRECT	GO:1901214~regulation of neuron death	2	8.33333	0.0230423	1.63747	P02649, P10909	24	17	16792	82.3137	0.998868	0.152394	0.133017
GOTERM_BP_DIRECT	GO:0043623~cellular protein complex assembly	2	8.33333	0.0243818	1.61293	P02671, P02679	24	18	16792	77.7407	0.999241	0.157669	0.137622
GOTERM_BP_DIRECT	GO:0045921~positive regulation of exocytosis	2	8.33333	0.0283898	1.54684	P02671, P02679	24	21	16792	66.6349	0.999771	0.179596	0.156761
GOTERM_BP_DIRECT	GO:0030198~extracellular matrix organization	3	12.5	0.0291992	1.53463	P04004, P02671, P02679	24	196	16792	10.7092	0.99982	0.180786	0.1578
GOTERM_BP_DIRECT	GO:0033344~cholesterol efflux	2	8.33333	0.0337092	1.47225	P02649, P02652	24	25	16792	55.9733	0.999954	0.204362	0.178378
GOTERM_BP_DIRECT	GO:2000352~negative regulation of endothelial cell apoptotic process	2	8.33333	0.0376805	1.42388	P02671, P02679	24	28	16792	49.9762	0.999986	0.223776	0.195324
GOTERM_BP_DIRECT	GO:0030449~regulation of complement activation	2	8.33333	0.0403194	1.39449	P04004, P04003	24	30	16792	46.6444	0.999994	0.234659	0.204822
GOTERM_BP_DIRECT	GO:1900026~positive regulation of substrate adhesion-dependent cell spreading	2	8.33333	0.0429513	1.36702	P02671, P02679	24	32	16792	43.7292	0.999997	0.240362	0.209801
GOTERM_BP_DIRECT	GO:0045907~positive regulation of vasoconstriction	2	8.33333	0.0429513	1.36702	P02671, P02679	24	32	16792	43.7292	0.999997	0.240362	0.209801
GOTERM_BP_DIRECT	GO:1902042~negative regulation of extrinsic apoptotic signaling pathway via death domain receptors	2	8.33333	0.0442647	1.35394	P02671, P02679	24	33	16792	42.404	0.999998	0.243038	0.212136
GOTERM_BP_DIRECT	GO:0006641~triglyceride metabolic process	2	8.33333	0.0468863	1.32895	P02649, P02652	24	35	16792	39.981	0.999999	0.252665	0.220539
GOTERM_BP_DIRECT	GO:0050714~positive regulation of protein secretion	2	8.33333	0.0481945	1.317	P02671, P02679	24	36	16792	38.8704	0.999999	0.254992	0.222571
GOTERM_BP_DIRECT	GO:0006953~acute-phase response	2	8.33333	0.0521088		P00734, P02741	24	39	16792	35.8803	1	0.27078	0.236351
GOTERM_BP_DIRECT	GO:0051592~response to calcium ion	2	8.33333	0.0765442		P02671, P02679	24	58	16792	24.1264	1	0.390778	0.341092
GOTERM_BP_DIRECT	GO:0001523~retinoid metabolic process	2	8.33333	0.0803469		P02649, P02652	24	61	16792	22.9399	1	0.40312	0.351864
GOTERM_BP_DIRECT	GO:0042632~cholesterol homeostasis	2	8.33333	0.0841347		P02649, P02652	24	64	16792	21.8646	1	0.414969	0.362207

## Sheet: Sheet 2
Category: GOTERM_BP_DIRECT
Proteins more abundant in relapsed HL
Validation cohort
Category	Term	Count	%	PValue	. -LOG10(Pvalue)	Genes	List Total	Pop Hits	Pop Total	Fold Enrichment	Bonferroni	Benjamini	FDR
GOTERM_BP_DIRECT	GO:0007596~blood coagulation	7	30.4348	1.02885e-07	6.98765	P04070, P00734, P02679, P00742, P20851, P02675, Q9UK55	23	184	16792	27.775	2.97334e-05	2.97338e-05	2.60299e-05
GOTERM_BP_DIRECT	GO:0042730~fibrinolysis	4	17.3913	2.55656e-06	5.59234	P03952, P00734, P02679, P02675	23	21	16792	139.064	0.000738575	0.000369423	0.000323405
GOTERM_BP_DIRECT	GO:0030449~regulation of complement activation	4	17.3913	7.74484e-06	5.11099	P04004, P27918, P20851, P04003	23	30	16792	97.3449	0.00223577	0.000746087	0.000653148
GOTERM_BP_DIRECT	GO:0031639~plasminogen activation	3	13.0435	5.86612e-05	4.23165	P03952, P02679, P02675	23	9	16792	243.362	0.0168107	0.00423827	0.00371032
GOTERM_BP_DIRECT	GO:0017187~peptidyl-glutamic acid carboxylation	3	13.0435	8.9479e-05	4.04828	P04070, P00734, P00742	23	11	16792	199.115	0.0255291	0.0045769	0.00400677
GOTERM_BP_DIRECT	GO:0030195~negative regulation of blood coagulation	3	13.0435	0.00010729	3.96944	P04004, P04070, P02649	23	12	16792	182.522	0.0305325	0.0045769	0.00400677
GOTERM_BP_DIRECT	GO:0030198~extracellular matrix organization	5	21.7391	0.000111677	3.95203	P04004, P02679, P02766, P02675, P02751	23	196	16792	18.6247	0.0317612	0.0045769	0.00400677
GOTERM_BP_DIRECT	GO:0051258~protein polymerization	3	13.0435	0.000126696	3.89724	P04004, P02679, P02675	23	13	16792	168.482	0.0359552	0.0045769	0.00400677
GOTERM_BP_DIRECT	GO:0007597~blood coagulation, intrinsic pathway	3	13.0435	0.000247535	3.60636	P03952, P00734, P00742	23	18	16792	121.681	0.0690469	0.00715376	0.00626263
GOTERM_BP_DIRECT	GO:0043691~reverse cholesterol transport	3	13.0435	0.000247535	3.60636	P04180, P02649, P10909	23	18	16792	121.681	0.0690469	0.00715376	0.00626263
GOTERM_BP_DIRECT	GO:0002576~platelet degranulation	4	17.3913	0.000317096	3.49881	P02679, P02675, P02751, P10909	23	103	16792	28.3529	0.0875803	0.00833096	0.0072932
GOTERM_BP_DIRECT	GO:0006465~signal peptide processing	3	13.0435	0.000482674	3.31635	P04070, P00734, P00742	23	25	16792	87.6104	0.13023	0.0116244	0.0101764
GOTERM_BP_DIRECT	GO:0006629~lipid metabolic process	4	17.3913	0.00108368	2.9651	P05090, P04180, P55056, P10909	23	157	16792	18.6009	0.269008	0.0227161	0.0198865
GOTERM_BP_DIRECT	GO:0006953~acute-phase response	3	13.0435	0.00117904	2.92847	P00734, P02743, P02751	23	39	16792	56.1605	0.288901	0.0227161	0.0198865
GOTERM_BP_DIRECT	GO:0000302~response to reactive oxygen species	3	13.0435	0.00117904	2.92847	P05090, P02649, P22352	23	39	16792	56.1605	0.288901	0.0227161	0.0198865
GOTERM_BP_DIRECT	GO:0045087~innate immune response	5	21.7391	0.00215071	2.66742	P02743, P20851, P02675, P04003, P10909	23	430	16792	8.48938	0.463251	0.0388472	0.0340081
GOTERM_BP_DIRECT	GO:1902998~positive regulation of neurofibrillary tangle assembly	2	8.69565	0.00261866	2.58192	P02649, P10909	23	2	16792	730.087	0.531296	0.0398311	0.0348695
GOTERM_BP_DIRECT	GO:1903027~regulation of opsonization	2	8.69565	0.00261866	2.58192	P20851, P04003	23	2	16792	730.087	0.531296	0.0398311	0.0348695
GOTERM_BP_DIRECT	GO:1900221~regulation of beta-amyloid clearance	2	8.69565	0.00261866	2.58192	P02649, P10909	23	2	16792	730.087	0.531296	0.0398311	0.0348695
GOTERM_BP_DIRECT	GO:0001523~retinoid metabolic process	3	13.0435	0.00286148	2.54341	P02649, P02766, P02753	23	61	16792	35.9059	0.563145	0.0413484	0.0361977
GOTERM_BP_DIRECT	GO:0006869~lipid transport	3	13.0435	0.0044038	2.35617	P05090, P55056, P02649	23	76	16792	28.8192	0.720712	0.0606047	0.0530554
GOTERM_BP_DIRECT	GO:0045959~negative regulation of complement activation, classical pathway	2	8.69565	0.00523077	2.28143	P20851, P04003	23	4	16792	365.043	0.780337	0.0657257	0.0575384
GOTERM_BP_DIRECT	GO:0072378~blood coagulation, fibrin clot formation	2	8.69565	0.00523077	2.28143	P02679, P02675	23	4	16792	365.043	0.780337	0.0657257	0.0575384
GOTERM_BP_DIRECT	GO:0007160~cell-matrix adhesion	3	13.0435	0.00612036	2.21322	P04004, P02679, P02675	23	90	16792	24.3362	0.830384	0.0726321	0.0635845
GOTERM_BP_DIRECT	GO:0017038~protein import	2	8.69565	0.00653437	2.1848	P02649, P10909	23	5	16792	292.035	0.849626	0.0726321	0.0635845
GOTERM_BP_DIRECT	GO:1902430~negative regulation of beta-amyloid formation	2	8.69565	0.00653437	2.1848	P02649, P10909	23	5	16792	292.035	0.849626	0.0726321	0.0635845
GOTERM_BP_DIRECT	GO:0006958~complement activation, classical pathway	3	13.0435	0.00736066	2.13308	P20851, P04003, P10909	23	99	16792	22.1238	0.881767	0.0787863	0.0689721
GOTERM_BP_DIRECT	GO:1902004~positive regulation of beta-amyloid formation	2	8.69565	0.00913669	2.03921	P02649, P10909	23	7	16792	208.596	0.929535	0.0908121	0.0794998
GOTERM_BP_DIRECT	GO:0034372~very-low-density lipoprotein particle remodeling	2	8.69565	0.00913669	2.03921	P04180, P02649	23	7	16792	208.596	0.929535	0.0908121	0.0794998
GOTERM_BP_DIRECT	GO:0030168~platelet activation	3	13.0435	0.00982133	2.00783	P00734, P02679, P02675	23	115	16792	19.0457	0.942294	0.0908121	0.0794998
GOTERM_BP_DIRECT	GO:0044267~cellular protein metabolic process	3	13.0435	0.0103183	1.98639	P00734, P02766, P02743	23	118	16792	18.5615	0.950087	0.0908121	0.0794998
GOTERM_BP_DIRECT	GO:0010544~negative regulation of platelet activation	2	8.69565	0.0104354	1.98149	P00734, P02649	23	8	16792	182.522	0.951765	0.0908121	0.0794998
GOTERM_BP_DIRECT	GO:0090277~positive regulation of peptide hormone secretion	2	8.69565	0.0104354	1.98149	P02679, P02675	23	8	16792	182.522	0.951765	0.0908121	0.0794998
GOTERM_BP_DIRECT	GO:0010951~negative regulation of endopeptidase activity	3	13.0435	0.0108262	1.96552	P02760, P04004, Q9UK55	23	121	16792	18.1013	0.956969	0.0908121	0.0794998
GOTERM_BP_DIRECT	GO:0050900~leukocyte migration	3	13.0435	0.010998	1.95869	P04070, P00734, P02751	23	122	16792	17.953	0.959076	0.0908121	0.0794998
GOTERM_BP_DIRECT	GO:0042158~lipoprotein biosynthetic process	2	8.69565	0.0117325	1.93061	P04180, P02649	23	9	16792	162.242	0.966983	0.0941859	0.0824534
GOTERM_BP_DIRECT	GO:0034116~positive regulation of heterotypic cell-cell adhesion	2	8.69565	0.0143218	1.844	P02679, P02675	23	11	16792	132.743	0.984531	0.111865	0.0979303
GOTERM_BP_DIRECT	GO:0051131~chaperone-mediated protein complex assembly	2	8.69565	0.0169047	1.77199	P02743, P10909	23	13	16792	112.321	0.992753	0.128564	0.11255
GOTERM_BP_DIRECT	GO:0006888~ER to Golgi vesicle-mediated transport	3	13.0435	0.0183941	1.73532	P04070, P00734, P00742	23	160	16792	13.6891	0.995324	0.136305	0.119326
GOTERM_BP_DIRECT	GO:0034375~high-density lipoprotein particle remodeling	2	8.69565	0.0194811	1.71039	P04180, P02649	23	15	16792	97.3449	0.996605	0.140751	0.123218
GOTERM_BP_DIRECT	GO:1901216~positive regulation of neuron death	2	8.69565	0.022051	1.65657	P02649, P10909	23	17	16792	85.8926	0.99841	0.151732	0.132831
GOTERM_BP_DIRECT	GO:1901214~regulation of neuron death	2	8.69565	0.022051	1.65657	P02649, P10909	23	17	16792	85.8926	0.99841	0.151732	0.132831
GOTERM_BP_DIRECT	GO:0043623~cellular protein complex assembly	2	8.69565	0.0233335	1.63202	P02679, P02675	23	18	16792	81.1208	0.998912	0.156823	0.137288
GOTERM_BP_DIRECT	GO:0006898~receptor-mediated endocytosis	3	13.0435	0.0243761	1.61304	P02760, P04004, P02649	23	186	16792	11.7756	0.999201	0.160106	0.140162
GOTERM_BP_DIRECT	GO:0045921~positive regulation of exocytosis	2	8.69565	0.0271716	1.56589	P02679, P02675	23	21	16792	69.5321	0.999651	0.174502	0.152765
GOTERM_BP_DIRECT	GO:0070328~triglyceride homeostasis	2	8.69565	0.0335363	1.47448	P55056, P02649	23	26	16792	56.1605	0.999948	0.210696	0.18445
GOTERM_BP_DIRECT	GO:0035987~endodermal cell differentiation	2	8.69565	0.0348045	1.45836	P04004, P02751	23	27	16792	54.0805	0.999964	0.214011	0.187352
GOTERM_BP_DIRECT	GO:2000352~negative regulation of endothelial cell apoptotic process	2	8.69565	0.0360711	1.44284	P02679, P02675	23	28	16792	52.1491	0.999976	0.217178	0.190125
GOTERM_BP_DIRECT	GO:0042572~retinol metabolic process	2	8.69565	0.0385995	1.41342	P02766, P02753	23	30	16792	48.6725	0.999989	0.227658	0.1993
GOTERM_BP_DIRECT	GO:1900026~positive regulation of substrate adhesion-dependent cell spreading	2	8.69565	0.0411216	1.38593	P02679, P02675	23	32	16792	45.6304	0.999995	0.233022	0.203995
GOTERM_BP_DIRECT	GO:0045907~positive regulation of vasoconstriction	2	8.69565	0.0411216	1.38593	P02679, P02675	23	32	16792	45.6304	0.999995	0.233022	0.203995
GOTERM_BP_DIRECT	GO:1902042~negative regulation of extrinsic apoptotic signaling pathway via death domain receptors	2	8.69565	0.0423803	1.37284	P02679, P02675	23	33	16792	44.2477	0.999996	0.235537	0.206196
GOTERM_BP_DIRECT	GO:0050714~positive regulation of protein secretion	2	8.69565	0.0461468	1.33586	P02679, P02675	23	36	16792	40.5604	0.999999	0.251631	0.220286
GOTERM_BP_DIRECT	GO:0042157~lipoprotein metabolic process	2	8.69565	0.04865	1.31292	P04180, P02649	23	38	16792	38.4256	0.999999	0.260368	0.227934
GOTERM_BP_DIRECT	GO:0070527~platelet aggregation	2	8.69565	0.052393	1.28073	P02679, P02675	23	41	16792	35.614	1	0.275301	0.241008
GOTERM_BP_DIRECT	GO:0051592~response to calcium ion	2	8.69565	0.0733393	1.13466	P02679, P02675	23	58	16792	25.1754	1	0.378483	0.331337
GOTERM_BP_DIRECT	GO:0045732~positive regulation of protein catabolic process	2	8.69565	0.0757743	1.12048	P20851, P04003	23	60	16792	24.3362	1	0.384189	0.336332
GOTERM_BP_DIRECT	GO:0009611~response to wounding	2	8.69565	0.0794154	1.1001	P00734, P02751	23	63	16792	23.1774	1	0.394931	0.345735
GOTERM_BP_DIRECT	GO:0042632~cholesterol homeostasis	2	8.69565	0.080626	1.09352	P04180, P02649	23	64	16792	22.8152	1	0.394931	0.345735
GOTERM_BP_DIRECT	GO:0008203~cholesterol metabolic process	2	8.69565	0.0854534	1.06827	P04180, P02649	23	68	16792	21.4731	1	0.411601	0.360329
GOTERM_BP_DIRECT	GO:0098869~cellular oxidant detoxification	2	8.69565	0.0878581	1.05622	P02649, P22352	23	70	16792	20.8596	1	0.416246	0.364395
GOTERM_BP_DIRECT	GO:0022617~extracellular matrix disassembly	2	8.69565	0.0950357	1.02211	P03952, P02751	23	76	16792	19.2128	1	0.442989	0.387807
GOTERM_BP_DIRECT	GO:0050728~negative regulation of inflammatory response	2	8.69565	0.0986043	1.0061	P04070, P02649	23	79	16792	18.4832	1	0.452328	0.395983
