# Supplementary material for: Quantitative Plasma Proteomics to Identify Candidate Biomarkers of Relapse in Pediatric/Adolescent Hodgkin Lymphoma
Source: Int J Mol Sci. 2022 Aug 31;23(17):9911. doi: 10.3390/ijms23179911 (PMC9456176; doi:10.3390/ijms23179911)
Supplement: Supplementary file 1 [file ijms-23-09911-s001.zip › Proteome Data.xls]

## Sheet: Sheet1
Differential proteins found in the explorative groups (Part I)
UniProtKB ID	Protein name	Gene name	FC
Up-regulated in relapsed HL (n = 39)
P15924	Desmoplakin	DSP	5.24
O00187	Mannan-binding lectin serine protease 2	MASP2	4.31
P68133	Actin, alpha skeletal muscle	ACTA1	3.63
Q9Y623	Myosin-4	MYH4	3.63
B9A064	Immunoglobulin lambda-like polypeptide 5	IGLL5	3.34
Q08554	Desmocollin-1	DSC1	3.06
P81605	Dermcidin	DCD	2.52
P02656	Apolipoprotein C-III	APOC3	2.43
P02743	Serum amyloid P-component	APCS	2.32
Q03591	Complement factor H-related protein 1	CFHR1	2.12
Q9HDC9	Adipocyte plasma membrane-associated protein	APMAP	2.12
P48740	Mannan-binding lectin serine protease 1	MASP1	2.12
Q5QJE6	Deoxynucleotidyltransferase terminal-interacting protein 2	DNTTIP2	2.12
P01877	Immunoglobulin heavy constant alpha 2	IGHA2	2.12
P35908	Keratin, type II cytoskeletal 2 epidermal	KRT2	2.01
P01008	Antithrombin-III	SERPINC1	1.94
Q9BXR6	Complement factor H-related protein 5	CFHR5	1.74
P02652	Apolipoprotein A-II	APOA2	1.65
P04264	Keratin, type II cytoskeletal 1	KRT1	1.60
P07357	Complement component C8 alpha chain	C8A	1.47
Q562R1	Beta-actin-like protein 2	ACTBL2	1.47
P00739	Haptoglobin-related protein	HPR	1.47
P49747	Cartilage oligomeric matrix protein	COMP	1.47
P01031	Complement C5	C5	1.47
P02747	Complement C1q subcomponent subunit C	C1QC	1.47
P03952	Plasma kallikrein	KLKB1	1.43
Q08380	Galectin-3-binding protein	LGALS3BP	1.43
P02788	Lactotransferrin	LTF	1.43
P01876	Immunoglobulin heavy constant alpha 1	IGHA1	1.39
P04004	Vitronectin	VTN	1.38
P01591	Immunoglobulin J chain	JCHAIN	1.35
P10909	Clusterin	CLU	1.33
P04196	Histidine-rich glycoprotein	HRG	1.31
P02671	Fibrinogen alpha chain	FGA	1.30
P02675	Fibrinogen beta chain	FGB	1.29
P01857	Immunoglobulin heavy constant gamma 1	IGHG1	1.27
P04433	Immunoglobulin kappa variable 3-11	IGKV3-11	1.24
P01767	Immunoglobulin heavy variable 3-53	IGHV3-53	1.24
P0C0L4	Complement C4-A	C4A	1.23
Not varying in abundance (n = 28)
P02679	Fibrinogen gamma chain	FGG	1.20
P01871	Immunoglobulin heavy constant mu	IGHM	1.16
P80108	Phosphatidylinositol-glycan-specific phospholipase D	GPLD1	1.11
P05090	Apolipoprotein D	APOD	1.10
P02649	Apolipoprotein E	APOE	1.08
P63261	Actin, cytoplasmic 2	ACTG1	1.07
O14791	Apolipoprotein L1	APOL1	1.07
P02751	Fibronectin	FN1	1.05
P01834	Immunoglobulin kappa constant	IGKC	1.05
P35542	Serum amyloid A-4 protein	SAA4	1.04
P01024	Complement C3	C3	1.03
P13671	Complement component C6	C6	1.02
P0DOY3	Immunoglobulin lambda constant 3	IGLC3	1.02
Q14624	Inter-alpha-trypsin inhibitor heavy chain H4	ITIH4	1.00
P04003	C4b-binding protein alpha chain	C4BPA	0.97
P09871	Complement C1s subcomponent	C1S	0.96
P02746	Complement C1q subcomponent subunit B	C1QB	0.94
P22352	Glutathione peroxidase 3	GPX3	0.92
P0DOX7	Immunoglobulin kappa light chain	1 SV	0.91
P01860	Immunoglobulin heavy constant gamma 3	IGHG3	0.85
P18428	Lipopolysaccharide-binding protein	LBP	0.84
P02765	Alpha-2-HS-glycoprotein	AHSG	0.83
P00734	Prothrombin	F2	0.82
P02741	C-reactive protein	CRP	0.82
P27169	Serum paraoxonase/arylesterase 1	PON1	0.81
P08603	Complement factor H	CFH	0.80
P02647	Apolipoprotein A-I	APOA1	0.80
P00747	Plasminogen	PLG	0.80
Down-regulated in relapsed HL (n = 40)
P00450	Ceruloplasmin	CP	0.77
P02766	Transthyretin	TTR	0.74
Q99878	Histone H2A type 1-J	HIST1H2AJ	0.73
P04114	Apolipoprotein B-100	APOB	0.72
Q16533	snRNA-activating protein complex subunit 1	SNAPC1	0.71
O75150	E3 ubiquitin-protein ligase BRE1B	RNF40	0.71
P20742	Pregnancy zone protein	PZP	0.71
O75636	Ficolin-3	FCN3	0.68
P0C0L5	Complement C4-B	C4B	0.66
P07225	Vitamin K-dependent protein S	PROS1	0.66
P01859	Immunoglobulin heavy constant gamma 2	IGHG2	0.66
P01619	Immunoglobulin kappa variable 3-20	IGKV3-20	0.66
P02748	Complement component C9	C9	0.62
P07360	Complement component C8 gamma chain	C8G	0.60
P20851	C4b-binding protein beta chain	C4BPB	0.60
P0DJI8	Serum amyloid A-1 protein	SAA1	0.59
P01624	Immunoglobulin kappa variable 3-15	IGKV3-15	0.58
P0DJI9	Serum amyloid A-2 protein	SAA2	0.55
P23142	Fibulin-1	FBLN1	0.55
P07996	Thrombospondin-1	THBS1	0.54
P01615	Immunoglobulin kappa variable 2D-28	IGKV2D-28	0.53
P06396	Gelsolin	GSN	0.51
P02745	Complement C1q subcomponent subunit A	C1QA	0.46
P06727	Apolipoprotein A-IV	APOA4	0.44
Q15485	Ficolin-2	FCN2	0.44
P19827	Inter-alpha-trypsin inhibitor heavy chain H1	ITIH1	0.40
P00738	Haptoglobin	HP	0.39
P06312	Immunoglobulin kappa variable 4-1	IGKV4-1	0.36
P01700	Immunoglobulin lambda variable 1-47	IGLV1-47	0.35
P01861	Immunoglobulin heavy constant gamma 4	IGHG4	0.35
P01009	Alpha-1-antitrypsin	SERPINA1	0.34
O95445	Apolipoprotein M	APOM	0.33
P00736	Complement C1r subcomponent	C1R	0.33
Q9UK55	Protein Z-dependent protease inhibitor	SERPINA10	0.32
P07358	Complement component C8 beta chain	C8B	0.31
P12259	Coagulation factor V	F5	0.29
P19823	Inter-alpha-trypsin inhibitor heavy chain H2	ITIH2	0.26
P01717	Immunoglobulin lambda variable 3-25	IGLV3-25	0.24
P02787	Serotransferrin	TF	0.19
P01023	Alpha-2-macroglobulin	A2M	0.16

## Sheet: Sheet2
Differential proteins found in the validation groups (Part II)
UniProtKB ID	Protein name	Gene name	FC
Up-regulated in relapsed HL (n = 66)
P02753	Retinol-binding protein 4	RBP4	2.75
P55056	Apolipoprotein C-IV	APOC4	2.49
P05164	Myeloperoxidase	MPO	2.45
P22792	Carboxypeptidase N subunit 2	CPN2	2.21
P00742	Coagulation factor X	F10	1.97
P02760	Protein AMBP	AMBP	1.89
P0DJI9	Serum amyloid A-2 protein	SAA2	1.85
P02751	Fibronectin	FN1	1.76
Q9UK55	Protein Z-dependent protease inhibitor	SERPINA10	1.76
P00740	Coagulation factor IX	F9	1.6
Q15848	Adiponectin	ADIPOQ	1.58
P27918	Properdin	CFP	1.58
P04070	Vitamin K-dependent protein C	PROC	1.56
A0A0C4DH38	Immunoglobulin heavy variable 5-51	IGHV5-51	1.55
P35858	Insulin-like growth factor-binding protein complex acid labile subunit	IGFALS	1.52
P06396	Gelsolin	GSN	1.51
P00734	Prothrombin	F2	1.5
Q96PD5	N-acetylmuramoyl-L-alanine amidase	PGLYRP2	1.5
P02766	Transthyretin	TTR	1.49
P02788	Lactotransferrin	LTF	1.49
P02743	Serum amyloid P-component	APCS	1.49
Q92954	Proteoglycan 4	PRG4	1.48
P02787	Serotransferrin	TF	1.46
P13671	Complement component C6	C6	1.45
P03952	Plasma kallikrein	KLKB1	1.45
Q96KN2	Beta-Ala-His dipeptidase	CNDP1	1.45
P22352	Glutathione peroxidase 3	GPX3	1.44
P02654	Apolipoprotein C-I	APOC1	1.44
P05090	Apolipoprotein D	APOD	1.43
O75150	E3 ubiquitin-protein ligase BRE1B	RNF40	1.43
P80108	Phosphatidylinositol-glycan-specific phospholipase D	GPLD1	1.41
P20851	C4b-binding protein beta chain	C4BPB	1.4
P02790	Hemopexin	HPX	1.4
O14791	Apolipoprotein L1	APOL1	1.39
P12259	Coagulation factor V	F5	1.39
P02649	Apolipoprotein E	APOE	1.39
P08709	Coagulation factor VII	F7	1.38
P00738	Haptoglobin	HP	1.37
P59666	Neutrophil defensin 3	DEFA3	1.37
P02679	Fibrinogen gamma chain	FGG	1.33
Q9BWP8	Collectin-11	COLEC11	1.33
P04180	Phosphatidylcholine-sterol acyltransferase	LCAT	1.32
P10909	Clusterin	CLU	1.32
P0DJI8	Serum amyloid A-1 protein	SAA1	1.32
P01011	Alpha-1-antichymotrypsin	SERPINA3	1.31
P02675	Fibrinogen beta chain	FGB	1.3
P04003	C4b-binding protein alpha chain	C4BPA	1.3
O75636	Ficolin-3	FCN3	1.29
P00748	Coagulation factor XII	F12	1.27
O00187	Mannan-binding lectin serine protease 2	MASP2	1.26
P06727	Apolipoprotein A-IV	APOA4	1.26
P01859	Immunoglobulin heavy constant gamma 2	IGHG2	1.25
P04004	Vitronectin	VTN	1.25
P49747	Cartilage oligomeric matrix protein	COMP	1.24
P02656	Apolipoprotein C-III	APOC3	1.24
P19823	Inter-alpha-trypsin inhibitor heavy chain H2	ITIH2	1.24
P55058	Phospholipid transfer protein	PLTP	1.23
P43652	Afamin	AFM	1.23
O00391	Sulfhydryl oxidase 1	QSOX1	1.23
Q14520	Hyaluronan-binding protein 2	HABP2	1.22
P01591	Immunoglobulin J chain	JCHAIN	1.22
Q15582	Transforming growth factor-beta-induced protein ig-h3	TGFBI	1.22
P01876	Immunoglobulin heavy constant alpha 1	IGHA1	1.21
P19652	Alpha-1-acid glycoprotein 2	ORM2	1.21
Q03591	Complement factor H-related protein 1	CFHR1	1.21
P23142	Fibulin-1	FBLN1	1.21
Not varying in abundance (n = 81)
P19827	Inter-alpha-trypsin inhibitor heavy chain H1	ITIH1	1.2
P02765	Alpha-2-HS-glycoprotein	AHSG	1.19
O95445	Apolipoprotein M	APOM	1.19
P35542	Serum amyloid A-4 protein	SAA4	1.19
P20742	Pregnancy zone protein	PZP	1.18
P02655	Apolipoprotein C-II	APOC2	1.16
Q15485	Ficolin-2	FCN2	1.16
P07225	Vitamin K-dependent protein S	PROS1	1.16
P49908	Selenoprotein P	SELENOP	1.15
P10643	Complement component C7	C7	1.15
P35579	Myosin-9	MYH9	1.14
P04114	Apolipoprotein B-100	APOB	1.13
P02647	Apolipoprotein A-I	APOA1	1.13
P02745	Complement C1q subcomponent subunit A	C1QA	1.12
P0DOX8	Immunoglobulin lambda-1 light chain	1 SV	1.12
Q14624	Inter-alpha-trypsin inhibitor heavy chain H4	ITIH4	1.12
P15169	Carboxypeptidase N catalytic chain	CPN1	1.12
P02748	Complement component C9	C9	1.12
P01008	Antithrombin-III	SERPINC1	1.11
P04275	von Willebrand factor	VWF	1.09
Q9BXR6	Complement factor H-related protein 5	CFHR5	1.08
P00747	Plasminogen	PLG	1.08
P08697	Alpha-2-antiplasmin	SERPINF2	1.08
P01824	Immunoglobulin heavy variable 4-39	IGHV4-39	1.06
P02776	Platelet factor 4	PF4	1.06
P48740	Mannan-binding lectin serine protease 1	MASP1	1.06
P02671	Fibrinogen alpha chain	FGA	1.06
P01871	Immunoglobulin heavy constant mu	IGHM	1.04
P05160	Coagulation factor XIII B chain	F13B	1.04
P08603	Complement factor H	CFH	1.04
P09871	Complement C1s subcomponent	C1S	1.04
P02747	Complement C1q subcomponent subunit C	C1QC	1.03
Q9HDC9	Adipocyte plasma membrane-associated protein	APMAP	1.03
Q86UX7	Fermitin family homolog 3	FERMT3	1.03
P01023	Alpha-2-macroglobulin	A2M	1.03
P02749	Beta-2-glycoprotein 1	APOH	1.03
P07360	Complement component C8 gamma chain	C8G	1.02
P04217	Alpha-1B-glycoprotein	A1BG	1.01
P01860	Immunoglobulin heavy constant gamma 3	IGHG3	1.01
P07358	Complement component C8 beta chain	C8B	1.01
P00450	Ceruloplasmin	CP	0.99
P36955	Pigment epithelium-derived factor	SERPINF1	0.99
P01619	Immunoglobulin kappa variable 3-20	IGKV3-20	0.99
P05155	Plasma protease C1 inhibitor	SERPING1	0.99
P01031	Complement C5	C5	0.98
P01024	Complement C3	C3	0.98
P02746	Complement C1q subcomponent subunit B	C1QB	0.96
O43866	CD5 antigen-like	CD5L	0.96
P01857	Immunoglobulin heavy constant gamma 1	IGHG1	0.96
P07357	Complement component C8 alpha chain	C8A	0.96
P01615	Immunoglobulin kappa variable 2D-28	IGKV2D-28	0.96
P0DOX7	Immunoglobulin kappa light chain	1 SV	0.95
A0A0B4J1X5	Immunoglobulin heavy variable 3-74	IGHV3-74	0.94
A0A0C4DH72	Immunoglobulin kappa variable 1-6	IGKV1-6	0.94
P67936	Tropomyosin alpha-4 chain	TPM4	0.94
P33151	Cadherin-5	CDH5	0.94
P00739	Haptoglobin-related protein	HPR	0.92
P01042	Kininogen-1	KNG1	0.92
P08567	Pleckstrin	PLEK	0.91
P05546	Heparin cofactor 2	SERPIND1	0.9
P01834	Immunoglobulin kappa constant	IGKC	0.88
Q9Y490	Talin-1	TLN1	0.87
Q12805	EGF-containing fibulin-like extracellular matrix protein 1	EFEMP1	0.86
P12814	Alpha-actinin-1	ACTN1	0.86
P0C0L5	Complement C4-B	C4B	0.86
P60660	Myosin light polypeptide 6	MYL6	0.85
Q06033	Inter-alpha-trypsin inhibitor heavy chain H3	ITIH3	0.85
P02774	Vitamin D-binding protein	GC	0.84
P05156	Complement factor I	CFI	0.84
P98160	Basement membrane-specific heparan sulfate proteoglycan core	HSPG2	0.84
P00736	Complement C1r subcomponent	C1R	0.83
P0C0L4	Complement C4-A	C4A	0.83
P00488	Coagulation factor XIII A chain	F13A1	0.83
P02652	Apolipoprotein A-II	APOA2	0.82
P06312	Immunoglobulin kappa variable 4-1	IGKV4-1	0.82
P02750	Leucine-rich alpha-2-glycoprotein	LRG1	0.81
P03950	Angiogenin	ANG	0.81
P0DOY3	Immunoglobulin lambda constant 3	IGLC3	0.81
P04196	Histidine-rich glycoprotein	HRG	0.8
A0A0B4J1V0	Immunoglobulin heavy variable 3-15	IGHV3-15	0.8
P61626	Lysozyme C	LYZ	0.8
Down-regulated in relapsed HL (n = 23)
P0DOX2	Immunoglobulin alpha-2 heavy chain	1 SV	0.79
P27169	Serum paraoxonase/arylesterase 1	PON1	0.78
P00751	Complement factor B	CFB	0.78
P02763	Alpha-1-acid glycoprotein 1	ORM1	0.77
P18428	Lipopolysaccharide-binding protein	LBP	0.75
P01780	Immunoglobulin heavy variable 3-7	IGHV3-7	0.73
A0A0C4DH33	Immunoglobulin heavy variable 1-24	IGHV1-24	0.73
Q08380	Galectin-3-binding protein	LGALS3BP	0.71
Q15113	Procollagen C-endopeptidase enhancer 1	PCOLCE	0.69
P63261	Actin, cytoplasmic 2	ACTG1	0.68
P80748	Immunoglobulin lambda variable 3-21	IGLV3-21	0.64
P63104	14-3-3 protein zeta/delta	YWHAZ	0.62
Q02985	Complement factor H-related protein 3	CFHR3	0.56
P11597	Cholesteryl ester transfer protein	CETP	0.55
Q08830	Fibrinogen-like protein 1	FGL1	0.55
P01861	Immunoglobulin heavy constant gamma 4	IGHG4	0.53
P02741	C-reactive protein	CRP	0.53
P05534	HLA class I histocompatibility antigen, A-24 alpha chain	HLA-A	0.5
P08519	Apolipoprotein(a)	LPA	0.44
P68871	Hemoglobin subunit beta	HBB	0.44
P01009	Alpha-1-antitrypsin	SERPINA1	0.36
P69905	Hemoglobin subunit alpha	HBA1	0.31
P01019	Angiotensinogen	AGT	0.24
